# Supplementary material for: The use of whole-genome sequencing and development of bioinformatics to monitor overlapping outbreaks of Candida auris in southern Nevada
Source: Front Public Health. 2023 Jul 13;11:1198189. doi: 10.3389/fpubh.2023.1198189 (PMC10374848; doi:10.3389/fpubh.2023.1198189)
Supplement: Supplementary file 1 [file Table_1.xlsx]

## Sheet: Sheet1
specimen SRA identifier	est_coverage	genome_length	clade	Amphotericin_B	Anidulafungin	Caspofungin	Fluconazole	Isavuconazole	Itraconazole	Micafungin	Posaconazole	site	deidentified_provider	collection date
SRR19664611	448.98	12344983	clade1	0	0	0	0	0	0	0	0	n/a	ACH3	2022-03-07
SRR19664610	72.36	12337513	clade1	0.25	0.12	0.12	>256	0.5	1	0.06	0.5	Urine	ACH3	2022-04-27
SRR19664607	66	12336296	clade1	0.25	0.5	0.5	256	0.5	0.5	0.25	0.25	Blood	ACH4	2022-04-16
SRR19738706	59.94	12339369	clade1	0	0	0	0	0	0	0	0	n/a	ACH1	2022-04-25
SRR19738640	284.44	12340708	clade1	0.25	0.25	0.25	128	0.25	0.5	0.12	0.25	Wound	ACH1	2022-04-27
SRR19738716	44.55	12339541	clade1	1	1	0.5	256	1	0.5	2	0.5	Urine	ACH3	2022-05-04
SRR19738715	73.14	12336636	clade1	0	0	0	0	0	0	0	0	n/a	ACH3	2022-05-03
SRR19738712	55.45	12334346	clade1	0.25	1	0.5	>256	0.25	0.25	0.5	0.25	Blood	ACH3	2022-05-01
SRR19738708	56.64	12335082	clade1	0.25	1	0.25	>256	0.5	0.5	0.5	0.5	Blood	ACH1	2022-05-10
SRR23958558	62.6	13315393	clade1	0	0	0	0	0	0	0	0	Axilla / Groin	ACH1	2022-06-10
SRR20081622	351.58	12337672	clade1	0	0	0	0	0	0	0	0	Axilla / Groin	ACH1	2022-06-13
SRR20081637	214.74	12340364	clade1	0.25	1	0.5	>256	1	0.5	0.25	0.25	Urine	ACH1	2022-06-01
SRR20081630	394.99	12341160	clade1	0.25	0.06	0.12	256	0.25	0.25	0.12	0.12	Wound	ACH1	2022-06-09
SRR20081625	196.29	12347235	clade1	0.25	0.03	0.03	256	0.5	0.25	0.03	0.12	Blood	ACH1	2022-05-31
SRR20081617	351.78	12337906	clade1	0.25	1	0.5	>256	0.5	0.5	0.25	0.25	Urine	ACH6	2022-06-18
SRR23958556	51.78	12277465	clade1	0.25	1	0.5	>256	0.5	0.5	0.5	0.25	Wound	ACH6	2022-07-06
SRR23958553	49.4	12280906	clade1	0	0	0	0	0	0	0	0	n/a	SNF4	2022-06-08
SRR23958550	122.43	12308405	clade1	0	0	0	0	0	0	0	0	n/a	ACH1	2022-06-08
SRR23958546	156.67	12311395	clade1	0	0	0	0	0	0	0	0	n/a	ACH7	2022-07-05
SRR23958539	94.89	12298112	clade1	0	0	0	0	0	0	0	0	n/a	ACH6	2022-07-06
SRR23958536	119.89	12302901	clade1	0.5	0.5	0.25	>256	0.12	0.25	0.25	0.12	Wound	ACH1	2022-07-11
SRR23958528	113.15	12300594	clade1	0.5	0.5	0.25	256	0.25	0.25	0.25	0.12	Blood	ACH3	2022-07-21
SRR23958523	103.52	12313072	clade1	0	0	0	0	0	0	0	0	n/a	SNF6	2021-11-09
SRR23958519	71.92	12298315	clade1	0	0	0	0	0	0	0	0	n/a	LTAC1	2022-03-24
SRR23958514	43.79	12248907	clade1	0	0	0	0	0	0	0	0	n/a	ACH3	2022-04-19
SRR23958512	46.01	12247389	clade1	0	0	0	0	0	0	0	0	n/a	LTAC2	2022-04-21
SRR23958509	53.04	12297934	clade1	0	0	0	0	0	0	0	0	n/a	LTAC2	2022-04-21
SRR23958503	59.24	12293633	clade1	0	0	0	0	0	0	0	0	n/a	LTAC2	2022-04-21
SRR23958502	43.62	12204239	clade1	0	0	0	0	0	0	0	0	n/a	LTAC2	2022-04-21
SRR23958501	88.74	12300706	clade1	0	0	0	0	0	0	0	0	n/a	LTAC2	2022-04-21
SRR23958500	75.03	12293287	clade1	0	0	0	0	0	0	0	0	n/a	LTAC2	2022-04-21
SRR23958488	77.18	12294518	clade1	0	0	0	0	0	0	0	0	n/a	LTAC3	2022-05-09
SRR23958487	72.65	12292958	clade1	0	0	0	0	0	0	0	0	n/a	SNF4	2022-05-11
SRR23958484	52.09	12283436	clade1	0	0	0	0	0	0	0	0	n/a	SNF4	2022-05-11
SRR23958480	65.87	12269867	clade1	0.25	0.5	0.12	256	0.12	0.12	0.12	0.06	Left Ischium	ACH1	2022-07-25
SRR23958479	58.64	12295201	clade1	0	0	0	0	0	0	0	0	n/a	ACH1	2022-07-27
SRR23958478	65.62	12291999	clade1	0.25	1	0.5	256	0.25	0.25	0.25	0.12	n/a	ACH1	2022-07-25
SRR23958477	95.43	12296023	clade1	0.06	0.12	0.06	256	0.06	0.25	0.06	0.12	Blood	ACH3	2022-07-28
SRR23958473	37.37	12243836	clade1	0.25	0.12	0.25	128	0.5	0.5	0.5	0.12	Wound	ACH1	2022-07-27
SRR23958472	43.5	12270459	clade1	0.13	0.5	0.5	256	0.5	0.5	0.25	0.25	Blood	ACH1	2022-07-26
SRR19738702	97.24	12292897	clade1	0	0	0	0	0	0	0	0	n/a	Washoe County	2020-01-27
SRR23249008	346.87	12308428	clade1	0	0	0	0	0	0	0	0	n/a	ACH3	2021-08-21
SRR19738698	45.8	12331683	clade1	0	0	0	0	0	0	0	0	n/a	SNF6	2021-11-09
SRR19738690	566.83	12336371	clade1	0	0	0	0	0	0	0	0	n/a	SNF6	2021-12-02
SRR23109088	71.16	12335775	clade1	0	0	0	0	0	0	0	0	n/a	SNF6	2021-12-02
SRR19738688	89.43	12336232	clade1	0	0	0	0	0	0	0	0	n/a	SNF6	2021-12-02
SRR19738686	86.31	12337317	clade1	0	0	0	0	0	0	0	0	n/a	ACH3	2021-11-30
SRR19738677	534.18	12336616	clade1	0.25	0.5	0.25	256	0.5	0.5	0	0.12	Blood	ACH4	2021-12-22
SRR23109090	151.88	12333486	clade1	0.5	0.5	0.12	256	0.5	0.5	0	0.25	Urine	ACH3	2021-12-25
SRR19738668	224.36	12341975	clade1	0	0	0	0	0	0	0	0	n/a	ACH3	2022-01-03
SRR23109092	247.2	12340440	clade1	0.25	0.25	0.12	256	0.25	0.5	0.12	0.12	Urine	ACH1	2022-02-03
SRR23249013	204.76	12335684	clade1	0.25	1	0.25	256	0.5	0.5	0.25	0.06	Urine	ACH3	2022-02-05
SRR19738655	79.94	12334933	clade1	0.5	0.5	0.25	256	1	0.5	0.25	0.5	Wound	ACH3	2022-02-05
SRR19738652	85.66	12335534	clade1	0.25	0.25	0.12	256	0.5	1	0.12	0.5	Urine	ACH3	2022-02-12
SRR19738650	175.46	12334807	clade1	0.5	1	0.5	256	0.5	0.5	0.25	0.25	Urine	ACH3	2022-02-10
SRR23109093	43.35	12331387	clade1	0	0	0	0	0	0	0	0	n/a	ACH3	2022-02-01
SRR23249014	160.66	12336362	clade1	0.25	0.5	0.12	256	1	1	0.25	0.5	Wound	ACH3	2022-02-15
SRR23109093	263.36	12336411	clade1	0.5	1	1	>256	1	1	1	0.5	Blood	ACH4	2022-02-22
SRR19738642	92.03	12337133	clade1	0	0	0	0	0	0	0	0	n/a	ACH3	2022-02-21
SRR23249015	89.13	12336016	clade1	2	0.5	0.25	256	1	1	0.25	0.5	Urine	ACH3	2022-03-04
SRR19738637	93.54	12340268	clade1	0.25	0.5	0.25	128	0.5	0.5	0.12	0.25	Urine	ACH3	2022-03-03
SRR19664609	73.73	12242715	clade3	0	0	0	0	0	0	0	0	n/a	Orange County	2022-04-16
SRR19664608	83.54	12266225	clade3	0.5	0.5	0.25	128	0.12	0.25	0.25	0.12	Blood	ACH4	2022-04-21
SRR19738718	63.86	12239271	clade3	0	0	0	0	0	0	0	0	n/a	ACH1	2022-04-21
SRR19738717	66.69	12273414	clade3	0.5	0.5	0.25	256	0.25	0.25	0.12	0.12	Wound	ACH1	2022-04-26
SRR19738695	45.53	12264481	clade3	0.5	1	0.5	256	0.25	0.5	0.5	0.25	Wound	ACH3	2022-04-25
SRR23043667	271.24	12300980	clade3	0.5	1	0.25	256	0.25	0.5	0.5	0.25	Urine	ACH3	2022-04-25
SRR19738673	39.59	12262535	clade3	0.5	0.25	0.06	>256	0.12	0.25	0.12	0.06	Urine	ACH1	2022-05-03
SRR19738662	42.26	12238681	clade3	0.5	1	0.25	128	0.12	0.5	0.5	0.25	Urine	ACH1	2022-04-24
SRR19738651	84.64	12254230	clade3	0.5	1	0.25	256	0.12	0.5	0.5	0.25	Blood	ACH5	2022-04-26
SRR19738636	53.41	12252756	clade3	0.5	0.5	0.5	>256	0.12	0.25	0.12	0.12	Blood	ACH1	2022-04-29
SRR19738714	88.03	12280065	clade3	1	1	0.5	>256	0.25	0.5	0.5	0.25	Wound	ACH1	2022-04-30
SRR19738713	42.27	12236649	clade3	0.5	0.25	0.25	64	0.12	0.25	0.25	0.12	Wound	ACH1	2022-05-02
SRR19738711	83.9	12264160	clade3	0.5	0.5	0.25	>256	0.5	0.5	0.5	0.25	Blood	ACH4	2022-05-01
SRR19738710	84.92	12289631	clade3	0.25	0.5	0.25	8	0.03	0.06	0.5	0.06	Catheter	ACH4	2022-05-10
SRR19738709	83.04	12262770	clade3	0.5	0.5	0.25	>256	0.25	0.25	0.25	0.12	Urine	ACH3	2022-05-06
SRR19738707	60.7	12274655	clade3	1	0.5	0.25	128	0.12	0.25	0.25	0.12	Blood	ACH1	2022-04-19
SRR19738705	50.71	12257619	clade3	0	0	0	0	0	0	0	0	n/a	ACH1	2022-05-16
SRR19738704	83.63	12256503	clade3	0.5	1	0.25	>256	0.12	0.5	0.25	0.25	Wound	ACH4	2022-05-09
SRR19738703	59.64	12244960	clade3	0.5	0.5	0.25	256	0.12	0.25	0.5	0.25	Abscess	ACH3	2022-05-08
SRR20081647	341.22	12304297	clade3	0.25	1	0.5	>256	0.5	0.5	0.25	0.25	Blood	ACH4	2022-05-24
SRR20081646	340.72	12307002	clade3	0.25	1	0.5	>256	0.25	0.5	0.25	0.25	Urine	ACH1	2022-05-22
SRR20081644	324.42	12306048	clade3	0.5	0.5	0.25	>256	0.12	0.25	0.25	0.12	Urine	LTAC3	2022-05-23
SRR20081642	61.94	12240122	clade3	0	0	0	0	0	0	0	0	n/a	Washoe County	2022-06-02
SRR20081641	94.29	12284680	clade3	0	0	0	0	0	0	0	0	Axilla / Groin	ACH6	2022-06-09
SRR20081640	205.43	12300048	clade3	0	0	0	0	0	0	0	0	Axilla / Groin	ACH6	2022-06-09
SRR20081639	89.84	12290077	clade3	0	0	0	0	0	0	0	0	Axilla / Groin	ACH6	2022-06-09
SRR20081618	324.89	12307032	clade3	0	0	0	0	0	0	0	0	Axilla / Groin	ACH1	2022-06-10
SRR20081638	247.28	12302234	clade3	0.5	0.5	0.25	256	0.25	0.25	0.25	0.12	Wound	ACH1	2022-06-01
SRR20081636	233.54	12328435	clade3	0.5	0.5	0.25	64	0.12	0.25	0.25	0.12	Wound	ACH1	2022-06-02
SRR20081635	129.44	12294351	clade3	0	0	0	0	0	0	0	0	n/a	ACH1	2022-06-01
SRR20081634	233.47	12327945	clade3	0.5	0.5	0.25	128	0.12	0.5	0.25	0.25	Wound	ACH1	2022-06-01
SRR20081633	77.27	12315468	clade3	0.5	0.12	0.12	32	0.12	0.5	0.25	0.12	Wound	ACH2	2022-06-04
SRR20081631	135.25	12310028	clade3	0.5	1	0.5	256	0.5	0.5	0.5	0.25	Sputum	ACH5	2022-06-06
SRR20081629	115.33	12285853	clade3	0.5	0.12	0.12	128	0.12	0.25	0.12	0.12	Blood	ACH1	2022-06-07
SRR20081628	250.4	12305354	clade3	0.5	0.5	0.25	256	0.12	0.25	0.12	0.12	Wound	ACH1	2022-05-26
SRR20081627	74.57	12329587	clade3	0.5	0.5	0.25	64	0.12	0.5	0.25	0.25	Urine	ACH1	2022-05-25
SRR20081626	209.58	12306622	clade3	0.25	0.03	0.03	128	0.12	0.25	0.06	0.12	Wound	ACH1	2022-05-25
SRR20081624	257.3	12329706	clade3	0.5	0.5	0.25	256	0.12	0.25	0.25	0.12	Tissue	ACH1	2022-05-25
SRR20081623	141.26	12307301	clade3	0.5	0.25	0.25	256	0.12	0.25	0.12	0.12	Blood	ACH3	2022-05-28
SRR20081620	291.29	12303033	clade3	0.5	0.5	0.12	256	0.12	0.25	0.12	0.25	Blood	ACH4	2022-06-14
SRR21203161	42.42	12244791	clade3	1	0.5	0.25	>256	0.25	0.5	0.25	0.12	Urine	ACH3	2022-07-05
SRR23958557	71.02	12286287	clade3	0.5	0.5	0.12	256	0.25	0.5	0.5	0.25	Urine	ACH3	2022-07-04
SRR23958555	65.04	12284193	clade3	0	0	0	0	0	0	0	0	n/a	LTAC2	2022-06-02
SRR23958554	115.74	12293336	clade3	0	0	0	0	0	0	0	0	n/a	ACH4	2022-06-08
SRR23958552	90.87	12314148	clade3	0	0	0	0	0	0	0	0	n/a	SNF4	2022-06-08
SRR23958551	50.73	12298843	clade3	0	0	0	0	0	0	0	0	n/a	ACH7	2022-06-08
SRR23958549	81.52	12315955	clade3	0	0	0	0	0	0	0	0	n/a	ACH1	2022-06-08
SRR23958548	96.92	12295082	clade3	0	0	0	0	0	0	0	0	n/a	ACH1	2022-06-08
SRR23958547	143.1	12326621	clade3	0	0	0	0	0	0	0	0	n/a	ACH5	2022-07-05
SRR23958545	68.62	12310548	clade3	0	0	0	0	0	0	0	0	n/a	ACH1	2022-07-06
SRR23958544	176.12	12307506	clade3	0	0	0	0	0	0	0	0	n/a	ACH5	2022-07-07
SRR23958543	111.01	12292153	clade3	0	0	0	0	0	0	0	0	n/a	ACH3	2022-06-30
SRR23958542	132.04	12301391	clade3	0	0	0	0	0	0	0	0	n/a	ACH9	2022-06-20
SRR23958541	160.11	12304167	clade3	0	0	0	0	0	0	0	0	n/a	ACH10	2022-06-29
SRR23958540	118.38	12320648	clade3	0	0	0	0	0	0	0	0	n/a	ACH1	2022-07-09
SRR23958538	95.17	12295452	clade3	0.5	0.5	0.12	256	0.12	0.5	0.25	0.12	Blood	ACH2	2022-07-11
SRR23958537	94.21	12291145	clade3	0.5	0.25	0.12	256	0.06	0.06	0.06	0.06	Bronchial Wash (Lavage)	ACH3	2022-07-15
SRR23958535	83.91	12289413	clade3	0.5	0.5	0.25	256	0.03	0.06	0.25	0.03	Catheter	ACH4	2022-07-16
SRR23958534	97.81	12289887	clade3	0.5	0.5	0.25	256	0.06	0.12	0.25	0.03	Blood	ACH1	2022-07-10
SRR23958533	119.28	12299981	clade3	0	0	0	0	0	0	0	0	not collected	ACH1	2022-06-08
SRR23958532	90.49	12314367	clade3	0	0	0	0	0	0	0	0	not collected	SNF6	2022-06-09
SRR23958531	118.74	12316600	clade3	0	0	0	0	0	0	0	0	not collected	SNF2	2022-06-16
SRR23958530	146.23	12326560	clade3	0.5	0.5	0.12	256	0.12	0.25	0.25	0.12	Wound	ACH1	2022-07-20
SRR23958529	161.7	12307178	clade3	0.5	0.06	0.06	>256	0.06	0.12	0.06	0.12	Blood	ACH3	2022-07-21
SRR23958527	102.25	12294075	clade3	0.5	0.5	0.12	64	0.03	0.06	0.25	0.03	Catheter	ACH3	2022-07-18
SRR23958526	66.58	12309996	clade3	1	0.06	0.06	64	0.06	0.12	0.06	0.06	Urine	ACH3	2022-07-18
SRR23958525	117.89	12317531	clade3	0	0	0	0	0	0	0	0	n/a	ACH3	2022-07-20
SRR23958524	82.01	12291649	clade3	0.5	0.06	0.06	256	0.12	0.12	0.06	0.12	Blood	ACH3	2022-07-22
SRR23958522	60.6	12277317	clade3	0	0	0	0	0	0	0	0	n/a	LTAC1	2022-03-24
SRR23958521	70.98	12323149	clade3	0	0	0	0	0	0	0	0	n/a	LTAC1	2022-03-24
SRR23958520	45.99	12255641	clade3	0	0	0	0	0	0	0	0	n/a	LTAC1	2022-03-21
SRR21203160	68.1	12305896	clade3	0	0	0	0	0	0	0	0	n/a	LTAC1	2222-04-05
SRR23958518	51.65	12270173	clade3	0	0	0	0	0	0	0	0	n/a	LTAC1	2022-04-05
SRR23958517	43.8	12230213	clade3	0	0	0	0	0	0	0	0	n/a	LTAC1	2022-04-05
SRR23958516	43.67	12200934	clade3	0	0	0	0	0	0	0	0	n/a	LTAC1	2022-04-05
SRR23958515	50.3	12282123	clade3	0	0	0	0	0	0	0	0	n/a	ACH3	2022-04-19
SRR23958513	59.3	12282359	clade3	0	0	0	0	0	0	0	0	n/a	LTAC1	2022-04-20
SRR23958511	54.5	12279483	clade3	0	0	0	0	0	0	0	0	n/a	LTAC2	2022-04-21
SRR23958510	57.37	12292988	clade3	0	0	0	0	0	0	0	0	n/a	LTAC2	2022-04-21
SRR23958508	37.58	12248256	clade3	0	0	0	0	0	0	0	0	n/a	LTAC2	2022-04-21
SRR23958507	65.73	12288727	clade3	0	0	0	0	0	0	0	0	n/a	LTAC2	2022-04-21
SRR23958506	68.21	12288991	clade3	0	0	0	0	0	0	0	0	n/a	LTAC2	2022-04-21
SRR23958505	46.5	12328706	clade3	0	0	0	0	0	0	0	0	n/a	LTAC2	2022-04-21
SRR23958504	37.45	12230608	clade3	0	0	0	0	0	0	0	0	n/a	LTAC2	2022-04-21
SRR23958499	70.47	12310900	clade3	0	0	0	0	0	0	0	0	n/a	LTAC1	2022-04-27
SRR23958498	70.46	12291987	clade3	0	0	0	0	0	0	0	0	n/a	LTAC1	2022-04-27
SRR23958497	50.99	12285330	clade3	0	0	0	0	0	0	0	0	n/a	LTAC1	2022-04-27
SRR23958496	74.71	12295369	clade3	0	0	0	0	0	0	0	0	n/a	LTAC3	2022-05-03
SRR23958495	53.3	12287285	clade3	0	0	0	0	0	0	0	0	n/a	LTAC4	2022-05-06
SRR23958494	44.44	12245954	clade3	0	0	0	0	0	0	0	0	n/a	LTAC4	2022-05-06
SRR23958493	44.21	12090424	clade3	0	0	0	0	0	0	0	0	n/a	LTAC4	2022-05-06
SRR23958492	51.43	12263450	clade3	0	0	0	0	0	0	0	0	n/a	LTAC3	2022-05-09
SRR23958491	57.18	12309107	clade3	0	0	0	0	0	0	0	0	n/a	LTAC3	2022-05-09
SRR23958490	73.2	12308922	clade3	0	0	0	0	0	0	0	0	n/a	LTAC3	2022-05-09
SRR23958489	72.45	12310588	clade3	0	0	0	0	0	0	0	0	n/a	LTAC3	2022-05-09
SRR23958486	49.03	12262995	clade3	0	0	0	0	0	0	0	0	n/a	SNF3	2022-05-11
SRR23958485	66.26	12314462	clade3	0	0	0	0	0	0	0	0	n/a	SNF3	2022-05-11
SRR23958483	84.02	12314044	clade3	0	0	0	0	0	0	0	0	Axilla / Groin	ACH7	2022-07-26
SRR23958482	62.67	12285672	clade3	0	0	0	0	0	0	0	0	Axilla / Groin	ACH7	2022-07-26
SRR23958481	117.41	12295466	clade3	0.5	0.25	0.06	>256	0.06	0.12	0.06	0.12	Wound	ACH1	2022-07-22
SRR23958476	95.77	12314868	clade3	0.5	0.12	0.12	128	0.03	0.25	0.06	0.12	Urine	ACH3	2022-07-26
SRR23958475	105.84	12287164	clade3	0.5	0.06	0.06	128	0.06	0.12	0.06	0.06	Blood	ACH3	2022-07-26
SRR23958474	52	12288315	clade3	0.5	0.06	0.06	64	0.06	0.06	0.06	0.06	Blood	ACH3	2022-07-25
SRR23958471	48.8	12286104	clade3	0.5	0.12	0.06	128	0.12	0.5	0.12	0.25	Wound	ACH1	2022-07-30
SRR23958470	74.09	12286935	clade3	0.5	0.06	0.06	128	0.06	0.25	0.25	0.12	Blood	ACH4	2022-07-27
SRR23958469	68.15	12313005	clade3	0.5	0.5	0.25	128	0.12	0.25	0	0.06	Urine	ACH3	2021-11-28
SRR23958468	46.12	12274740	clade3	0	0	0	0	0	0	0	0	n/a	SNF3	2022-06-16
SRR23958467	74.72	12292419	clade3	0	0	0	0	0	0	0	0	n/a	SNF3	2022-06-16
SRR23958466	66	12304961	clade3	0	0	0	0	0	0	0	0	n/a	SNF3	2022-06-16
SRR23958465	66.24	12286229	clade3	0	0	0	0	0	0	0	0	n/a	LTAC4	2022-06-16
SRR23958464	60.83	12282891	clade3	0	0	0	0	0	0	0	0	n/a	LTAC4	2022-06-16
SRR23958463	87.58	12285395	clade3	0	0	0	0	0	0	0	0	n/a	LTAC4	2022-06-16
SRR23958462	57.75	12283271	clade3	0	0	0	0	0	0	0	0	n/a	LTAC4	2022-06-16
SRR23958461	39.09	12259800	clade3	0	0	0	0	0	0	0	0	n/a	LTAC2	2022-06-16
SRR23958460	51.04	12270130	clade3	0	0	0	0	0	0	0	0	n/a	LTAC2	2022-06-16
SRR19738700	530.65	12306461	clade3	0	0	0	0	0	0	0	0	n/a	ACH1	2021-11-02
SRR23109087	324.25	12303033	clade3	0	0	0	0	0	0	0	0	n/a	ACH1	2021-11-02
SRR23109088	81.52	12324805	clade3	0	0	0	0	0	0	0	0	n/a	ACH1	2021-11-18
SRR19738693	53.42	12221203	clade3	0	0	0	0	0	0	0	0	n/a	ACH1	2021-11-17
SRR23249009	54.97	12238629	clade3	0	0	0	0	0	0	0	0	n/a	ACH1	2021-11-24
SRR19738687	73.92	12150945	clade3	0	0	0	0	0	0	0	0	n/a	ACH1	2021-11-20
SRR23109089	178.67	12286074	clade3	0	0	0	0	0	0	0	0	n/a	ACH1	2021-12-13
SRR19738683	502.47	12274526	clade3	0	0	0	0	0	0	0	0	n/a	ACH4	2021-12-02
SRR23249010	108.32	12293596	clade3	0	0	0	0	0	0	0	0	n/a	ACH1	2021-12-09
SRR23109089	99.44	12295574	clade3	0.5	1	0.25	128	0.25	0.5	0	0.25	Wound	ACH1	2021-12-03
SRR19738679	97.37	12294885	clade3	0.5	0.25	0.5	32	0.06	0.12	0	0.12	Blood	ACH1	2021-12-22
SRR19738678	61.66	12242928	clade3	0.5	0.5	0.25	256	0.12	0.25	0	0.12	Urine	ACH1	2021-12-27
SRR19738675	85.26	12315272	clade3	0.5	0.25	0.12	64	0.12	0.12	0	0.06	Blood	ACH3	2021-12-25
SRR23249011	68.11	12269555	clade3	0	0	0	0	0	0	0	0	n/a	ACH4	2021-12-31
SRR19738672	132.05	12271443	clade3	0	0	0	0	0	0	0	0	n/a	ACH1	2022-01-05
SRR23109090	108.95	12257620	clade3	0	0	0	0	0	0	0	0	n/a	ACH3	2022-01-08
SRR19738670	306.94	12304567	clade3	0	0	0	0	0	0	0	0	n/a	ACH3	2022-01-13
SRR19738669	52.25	12272219	clade3	0	0	0	0	0	0	0	0	n/a	ACH3	2022-01-12
SRR19738666	100.73	12263271	clade3	0	0	0	0	0	0	0	0	n/a	ACH1	2022-01-15
SRR23249012	46.58	12256777	clade3	0	0	0	0	0	0	0	0	n/a	ACH1	2022-01-20
SRR19738664	88.49	12294021	clade3	0	0	0	0	0	0	0	0	n/a	ACH1	2022-01-10
SRR23109091	106.6	12305478	clade3	0.5	0.12	0.25	128	0.12	0.5	0.25	0.12	Urine	ACH1	2022-01-29
SRR19738661	106.77	12304692	clade3	0.5	0.12	0.12	128	0.25	0.25	0.06	0.25	Blood	ACH4	2022-01-22
SRR19738660	105.82	12303911	clade3	0.5	0.12	0.06	128	0.06	0.25	0.06	0.06	Fluid, Peritoneal	ACH1	2022-02-03
SRR19738659	96.08	12303560	clade3	0.5	0.12	0.12	64	0.06	0.12	0.06	0.12	Urine	ACH1	2022-02-03
SRR19738657	105.44	12302495	clade3	0.5	0.12	0.12	128	0.12	0.5	0.12	0.12	Urine	ACH1	2022-02-03
SRR23109092	102.02	12325435	clade3	0.5	0.5	0.25	128	0.25	0.12	0.25	0.06	Urine	ACH3	2022-02-05
SRR19738653	101.84	12304672	clade3	0.5	0.12	0.06	64	0.06	0.06	0.06	0.03	Urine	ACH3	2022-02-09
SRR19738648	95.48	12261389	clade3	0.5	0.25	0.25	128	0.25	0.5	0.5	0.12	Wound	ACH1	2022-02-16
SRR19738646	86.38	12316220	clade3	0	0	0	0	0	0	0	0	n/a	ACH3	2022-02-12
SRR19738644	99.13	12301438	clade3	0.5	1	1	256	0.5	1	1	0.25	Urine	ACH1	2022-02-17
SRR19738643	113.4	12327367	clade3	1	2	1	>256	0.5	0.5	1	0.5	Blood	ACH1	2022-02-22
SRR23109094	107.04	12303375	clade3	0.5	0.5	0.25	128	0.12	0.25	0.12	0.12	Blood	ACH1	2022-02-26
SRR19738639	101.26	12302104	clade3	0.5	0.25	0.25	64	0.12	0.5	0.25	0.25	Blood	ACH4	2022-03-01
