# Supplementary material for: The use of whole-genome sequencing and development of bioinformatics to monitor overlapping outbreaks of Candida auris in southern Nevada
Source: Front Public Health. 2023 Jul 13;11:1198189. doi: 10.3389/fpubh.2023.1198189 (PMC10374848; doi:10.3389/fpubh.2023.1198189)
Supplement: Supplementary file 2 [file Table_2.xlsx]

## Sheet: Sheet1
Specimen	Location	Clade	Name
00_Cauris_Clade_I_reference		Clade1	CDC_clade1_ref
SRR19738715	USA: Nevada	Clade1	Nevada01
SRR20081643	USA: Nevada	Clade1	Nevada02
SRR20081625	USA: Nevada	Clade1	Nevada03
SRR23109139	USA: Nevada	Clade1	Nevada04
SAMEA104588955	UK: London	Clade1	London01
SAMEA110141114	UK: London	Clade1	London02
SAMEA110141120	UK: London	Clade1	London03
SAMN05379582	Pakistan	Clade1	Pakistan01
SAMN05379587	Pakistan	Clade1	Pakistan02
SAMN05379592	India	Clade1	India01
SAMN05379593	India	Clade1	India02
SAMN05379594	India	Clade1	India03
SAMN05379596	India	Clade1	India04
SAMN05379600	India	Clade1	India05
SAMN05379601	India	Clade1	India06
SAMN05379602	India	Clade1	India07
SAMN05379607	India	Clade1	India08
SAMN09786956	Germany: Munich	Clade1	Munich01
SAMN10139189	USA: Massachusetts	Clade1	Massachusetts01
SAMN10139191	USA: New Jeresy	Clade1	New Jeresy01
SAMN10139203	USA: New Jeresy	Clade1	New Jeresy02
SAMN10139204	USA: New Jeresy	Clade1	New Jeresy03
SAMN10139211	USA: New Jeresy	Clade1	New Jeresy04
SAMN10139216	USA: New Jeresy	Clade1	New Jeresy05
SAMN10139217	USA: New Jeresy	Clade1	New Jeresy06
SAMN10139218	USA: New Jeresy	Clade1	New Jeresy07
SAMN10139223	USA: New Jeresy	Clade1	New Jeresy08
SAMN10139225	USA: New Jeresy	Clade1	New Jeresy09
SAMN10139231	USA: New Jeresy	Clade1	New Jeresy10
SAMN10139233	USA: New Jeresy	Clade1	New Jeresy11
SAMN10139237	USA: New Jeresy	Clade1	New Jeresy12
SAMN10139239	USA: New Jeresy	Clade1	New Jeresy13
SAMN10139246	USA: New Jeresy	Clade1	New Jeresy14
SAMN10139247	USA: New Jeresy	Clade1	New Jeresy15
SAMN10139250	USA: New Jeresy	Clade1	New Jeresy16
SAMN10139254	USA: New Jeresy	Clade1	New Jeresy17
SAMN10139257	USA: New Jeresy	Clade1	New Jeresy18
SAMN10139268	USA: New York	Clade1	New York01
SAMN10139276	USA: New York	Clade1	New York02
SAMN10139283	USA: New York	Clade1	New York03
SAMN10139290	USA: New Jeresy	Clade1	New Jeresy19
SAMN10139292	USA: New Jeresy	Clade1	New Jeresy20
SAMN10139293	USA: New Jeresy	Clade1	New Jeresy21
SAMN10139294	USA: New Jeresy	Clade1	New Jeresy22
SAMN10139298	USA: New Jeresy	Clade1	New Jeresy23
SAMN10139319	USA: New York	Clade1	New York04
SAMN10139321	USA: New York	Clade1	New York05
SAMN10139325	USA: New York	Clade1	New York06
SAMN10139328	USA: New York	Clade1	New York07
SAMN10139329	USA: New York	Clade1	New York08
SAMN10139335	USA: New Jeresy	Clade1	New Jeresy24
SAMN10139336	USA: New York	Clade1	New York09
SAMN10139337	USA: New York	Clade1	New York10
SAMN10139338	USA: New York	Clade1	New York11
SAMN10139339	USA: New York	Clade1	New York12
SAMN10139348	USA: New York	Clade1	New York13
SAMN10139354	USA: New Jeresy	Clade1	New Jeresy25
SAMN10139356	USA: New Jeresy	Clade1	New Jeresy26
SAMN10139365	USA: New Jeresy	Clade1	New Jeresy27
SAMN10139366	USA: New Jeresy	Clade1	New Jeresy28
SAMN10139368	USA: New Jeresy	Clade1	New Jeresy29
SAMN10139369	USA: New York	Clade1	New York14
SAMN10139370	USA: New Jeresy	Clade1	New Jeresy30
SAMN10139376	USA: New York	Clade1	New York15
SAMN10139461	USA: New York	Clade1	New York16
SAMN10139474	USA: New York	Clade1	New York17
SAMN10139481	USA: New York	Clade1	New York18
SAMN10139485	USA: New York	Clade1	New York19
SAMN10139487	USA: New York	Clade1	New York20
SAMN10139489	USA: New Jeresy	Clade1	New Jeresy31
SAMN10139490	USA: New York	Clade1	New York21
SAMN10139494	USA: New York	Clade1	New York22
SAMN10139506	USA: New York	Clade1	New York23
SAMN10139508	USA: New York	Clade1	New York24
SAMN10139520	USA: New York	Clade1	New York25
SAMN10139528	USA: New York	Clade1	New York26
SAMN10139531	USA: New York	Clade1	New York27
SAMN10139532	USA: New York	Clade1	New York28
SAMN10139550	USA: New Jeresy	Clade1	New Jeresy32
SAMN10139556	USA: Maryland	Clade1	Maryland01
SAMN13613340	France	Clade1	France01
SAMN14925568	USA: Florida	Clade1	Florida01
SAMN15723407	Italy: Genoa	Clade1	Genoa01
SAMN15854847	France: Paris	Clade1	Paris01
SAMN16376905	USA: Florida	Clade1	Florida02
SAMN17149510	India	Clade1	India09
SAMN17149514	India	Clade1	India10
SAMN17149518	India	Clade1	India11
SAMN17152671	India: Andaman Islands	Clade1	Andaman Islands01
SAMN19269188	USA	Clade1	USA01
SAMN28979623	USA: Mountain	Clade1	Mountain01
SAMN28979624	USA: Mountain	Clade1	Mountain02
SAMN28979625	USA: Mountain	Clade1	Mountain03
SAMN29096774	USA: Mountain	Clade1	Mountain04
SAMN29096789	USA: Mountain	Clade1	Mountain05
SAMN29096790	USA: Mountain	Clade1	Mountain06
SAMN29096794	USA: Mountain	Clade1	Mountain07
SAMN29096796	USA: Mountain	Clade1	Mountain08
SAMN29096797	USA: Mountain	Clade1	Mountain09
SAMN29220678	USA: Mountain	Clade1	Mountain10
SAMN29220682	USA: Mountain	Clade1	Mountain11
SAMN29220692	USA: Mountain	Clade1	Mountain12
SAMN29220707	USA: Mountain	Clade1	Mountain13
SAMN29220710	USA: Mountain	Clade1	Mountain14
SAMN29220711	USA: Mountain	Clade1	Mountain15
SAMN29220712	USA: Mountain	Clade1	Mountain16
SAMN29573900	USA: Mountain	Clade1	Mountain17
SAMN29573905	USA: Mountain	Clade1	Mountain18
SAMN29573909	USA: Mountain	Clade1	Mountain19
SAMN29757863	USA: Mountain	Clade1	Mountain20
SAMN29757864	USA: Mountain	Clade1	Mountain21
00_Cauris_Clade_III_reference		Clade3	CDC_clade3_ref
SRR19738662	USA: Nevada	Clade3	Nevada01
SRR20081640	USA: Nevada	Clade3	Nevada02
SRR20081631	USA: Nevada	Clade3	Nevada03
SRR23109140	USA: Nevada	Clade3	Nevada04
SAMEA110141082	UK: London	Clade3	London01
SAMEA110141126	UK: London	Clade3	London02
SAMN05379610	South Africa	Clade3	South Africa01
SAMN05379611	South Africa	Clade3	South Africa02
SAMN05379612	South Africa	Clade3	South Africa03
SAMN10141991	USA: Indiana	Clade3	Indiana01
SAMN13294199	Spain: Valencia	Clade3	Valecnia01
SAMN14925564	USA: Florida	Clade3	Florida01
SAMN14925570	USA: Florida	Clade3	Florida02
SAMN14925577	USA: Florida	Clade3	Florida03
SAMN14925579	USA: Florida	Clade3	Florida04
SAMN14925580	USA: Florida	Clade3	Florida05
SAMN14925581	USA: Florida	Clade3	Florida06
SAMN14925583	USA: Florida	Clade3	Florida07
SAMN14925586	USA: Florida	Clade3	Florida08
SAMN14925588	USA: Florida	Clade3	Florida09
SAMN14925589	USA: Florida	Clade3	Florida10
SAMN14925591	USA: Florida	Clade3	Florida11
SAMN14925592	USA: Florida	Clade3	Florida12
SAMN14925596	USA: Florida	Clade3	Florida13
SAMN14925603	USA: Florida	Clade3	Florida14
SAMN14925604	USA: Florida	Clade3	Florida15
SAMN14925605	USA: Florida	Clade3	Florida16
SAMN15878078	USA: Florida	Clade3	Florida17
SAMN15878086	USA: Florida	Clade3	Florida18
SAMN15878087	USA: Florida	Clade3	Florida19
SAMN15878093	USA: Florida	Clade3	Florida20
SAMN16376891	USA: Florida	Clade3	Florida21
SAMN16376892	USA: Florida	Clade3	Florida22
SAMN16376898	USA: Florida	Clade3	Florida23
SAMN16376901	USA: Florida	Clade3	Florida24
SAMN16376902	USA: Florida	Clade3	Florida25
SAMN16376904	USA: Florida	Clade3	Florida26
SAMN16376906	USA: Florida	Clade3	Florida27
SAMN16376907	USA: Florida	Clade3	Florida28
SAMN16575196	USA: California	Clade3	California01
SAMN19269187	USA	Clade3	USA01
SAMN19689518	South Africa	Clade3	South Africa04
SAMN19689526	South Africa	Clade3	South Africa05
SAMN19689532	South Africa	Clade3	South Africa06
SAMN19689545	South Africa	Clade3	South Africa07
SAMN19689546	South Africa	Clade3	South Africa08
SAMN19689550	South Africa	Clade3	South Africa09
SAMN19689560	South Africa	Clade3	South Africa10
SAMN19689561	South Africa	Clade3	South Africa11
SAMN19689562	South Africa	Clade3	South Africa12
SAMN19689564	South Africa	Clade3	South Africa13
SAMN19689566	South Africa	Clade3	South Africa14
SAMN19689568	South Africa	Clade3	South Africa15
SAMN19689570	South Africa	Clade3	South Africa16
SAMN19689574	South Africa	Clade3	South Africa17
SAMN19689587	South Africa	Clade3	South Africa18
SAMN19689589	South Africa	Clade3	South Africa19
SAMN19689594	South Africa	Clade3	South Africa20
SAMN19689598	South Africa	Clade3	South Africa21
SAMN19689599	South Africa	Clade3	South Africa22
SAMN19689601	South Africa	Clade3	South Africa23
SAMN19689602	South Africa	Clade3	South Africa24
SAMN19689612	South Africa	Clade3	South Africa25
SAMN19689613	South Africa	Clade3	South Africa26
SAMN19689623	South Africa	Clade3	South Africa27
SAMN19689624	South Africa	Clade3	South Africa28
SAMN24811605	USA: California	Clade3	California02
SAMN24811606	USA: California	Clade3	California03
SAMN24811609	USA: California	Clade3	California04
SAMN24811612	USA: California	Clade3	California05
SAMN24811622	USA: California	Clade3	California06
SAMN24811633	USA: California	Clade3	California07
SAMN24811634	USA: California	Clade3	California08
SAMN24811640	USA: California	Clade3	California09
SAMN24811641	USA: California	Clade3	California10
SAMN24811660	USA: California	Clade3	California11
SAMN24811666	USA: California	Clade3	California12
SAMN24811667	USA: California	Clade3	California13
SAMN24811669	USA: California	Clade3	California14
SAMN24811670	USA: California	Clade3	California15
SAMN24811673	USA: California	Clade3	California16
SAMN24811681	USA: California	Clade3	California17
SAMN29220691	USA: Arizona	Clade3	Arizona01
SAMN29220702	USA: Mountain	Clade3	Mountain01
SAMN29573896	USA: Mountain	Clade3	Mountain02
SAMN29573912	USA: Mountain	Clade3	Mountain03
SAMN29573919	USA: Mountain	Clade3	Mountain04
SAMN29757847	USA: Mountain	Clade3	Mountain05
SAMN29757848	USA: Mountain	Clade3	Mountain06
SAMN29757855	USA: Mountain	Clade3	Mountain07
SAMN29757862	USA: Mountain	Clade3	Mountain08
SAMN29757875	USA: Mountain	Clade3	Mountain09
