# Supplementary material for: The use of whole-genome sequencing and development of bioinformatics to monitor overlapping outbreaks of Candida auris in southern Nevada
Source: Front Public Health. 2023 Jul 13;11:1198189. doi: 10.3389/fpubh.2023.1198189 (PMC10374848; doi:10.3389/fpubh.2023.1198189)
Supplement: Supplementary file 4 [file Table_4.xlsx]

## Sheet: mycosnp_clade1
snp-dists 0.8.2	reference	22-00047198	22-00052319	22-00052322	22-00052325	22-00052865	22-00053749	22-00053750	22-00053753	22-00054500	22-00058249	22-00058761	22-00058768	22-00058773	22-00060060	22-00063263	22-00063652	22-00063655	22-00063827	22-00064338	22-00064927	22-00066932	22-00067415	22-00067419	22-00067429	22-00067433	22-00067439	22-00067447	22-00067450	22-00067451	22-00067453	22-00067466	22-00067467	22-00067471	22-00067941	22-00067946	22-00068293	22-00068549	22-00068557	22-00068558	WA0353841	WA0634578	WA0688147	WA0701971	WA0702004	WA0702012	WA0704429	WA0723439	WA0723442
reference	0	64	63	66	67	65	68	64	69	73	67	64	65	65	64	64	68	66	62	62	70	65	62	65	62	65	69	66	66	62	65	63	65	68	64	66	66	65	65	68	52	55	63	62	59	57	63	62	59
22-00047198	64	0	17	6	7	5	10	18	9	13	7	4	5	5	4	4	8	6	2	4	10	5	2	5	2	5	9	6	6	2	5	17	5	8	4	6	6	5	6	8	49	12	3	2	13	11	3	4	13
22-00052319	63	17	0	18	16	18	22	12	19	23	20	17	18	18	17	17	21	19	15	15	23	18	15	18	15	18	22	19	19	15	18	8	18	21	17	19	19	18	19	21	48	11	15	15	10	6	16	15	10
22-00052322	66	6	18	0	5	7	12	16	7	12	9	6	6	1	5	6	4	2	4	6	12	7	4	7	4	1	9	8	8	4	7	19	7	6	6	2	8	7	8	6	51	14	4	4	15	11	5	6	15
22-00052325	67	7	16	5	0	8	12	16	7	12	10	7	7	8	6	7	11	9	5	7	13	8	5	8	5	8	12	9	8	5	8	20	8	11	7	9	9	8	9	11	52	15	4	5	16	10	6	7	16
22-00052865	65	5	18	7	8	0	11	19	10	14	8	5	6	6	5	5	9	7	3	5	11	6	3	6	3	6	10	7	7	3	6	18	6	9	5	7	7	6	7	9	50	13	4	2	14	12	4	5	14
22-00053749	68	10	22	12	12	11	0	23	14	18	13	10	11	11	10	10	14	12	8	10	16	11	8	11	8	11	15	12	12	8	11	23	11	14	10	12	10	11	12	14	55	18	9	8	19	17	9	10	19
22-00053750	64	18	12	16	16	19	23	0	17	23	21	18	18	19	17	18	22	20	16	16	24	19	16	19	16	19	23	20	20	16	19	15	19	22	18	20	20	19	20	21	49	12	16	16	9	4	17	16	5
22-00053753	69	9	19	7	7	10	14	17	0	13	12	9	8	10	8	9	13	11	7	9	15	10	7	10	7	10	14	11	11	7	10	22	10	13	9	11	11	10	11	13	54	17	7	7	18	13	8	9	18
22-00054500	73	13	23	12	12	14	18	23	13	0	16	13	13	14	13	13	17	15	11	13	3	14	11	14	11	14	18	15	15	11	14	25	14	17	13	15	15	14	15	17	58	21	11	11	22	18	12	13	22
22-00058249	67	7	20	9	10	8	13	21	12	16	0	7	2	8	7	7	11	9	5	7	13	8	5	8	5	8	12	9	9	5	8	20	8	11	7	9	9	8	3	11	52	15	6	5	16	14	6	7	16
22-00058761	64	4	17	6	7	5	10	18	9	13	7	0	5	5	4	4	8	6	2	4	10	5	2	5	2	5	9	6	6	2	5	17	5	8	4	6	6	5	6	8	49	12	3	2	13	11	3	4	13
22-00058768	65	5	18	6	7	6	11	18	8	13	2	5	0	6	5	5	9	7	3	5	11	6	3	6	3	6	10	7	7	3	6	18	6	9	5	7	7	6	1	9	50	13	4	3	14	12	4	5	14
22-00058773	65	5	18	1	8	6	11	19	10	14	8	5	6	0	5	5	3	1	3	5	11	6	3	6	3	0	8	7	7	3	6	18	6	5	5	1	7	6	7	5	50	13	4	3	14	12	4	5	14
22-00060060	64	4	17	5	6	5	10	17	8	13	7	4	5	5	0	4	8	6	2	4	10	5	2	5	2	5	9	6	6	2	5	17	5	8	4	6	6	5	6	8	49	12	3	2	13	11	3	4	13
22-00063263	64	4	17	6	7	5	10	18	9	13	7	4	5	5	4	0	8	6	2	4	10	5	2	5	2	5	9	6	6	2	5	17	5	8	4	6	6	5	6	8	49	12	3	2	13	11	3	4	13
22-00063652	68	8	21	4	11	9	14	22	13	17	11	8	9	3	8	8	0	4	6	8	14	9	6	9	6	3	11	10	10	6	9	21	9	8	8	4	10	9	10	8	53	16	7	6	17	15	7	8	17
22-00063655	66	6	19	2	9	7	12	20	11	15	9	6	7	1	6	6	4	0	4	6	12	7	4	7	4	1	9	8	8	4	7	19	7	6	6	0	8	7	8	6	51	14	5	4	15	13	5	6	15
22-00063827	62	2	15	4	5	3	8	16	7	11	5	2	3	3	2	2	6	4	0	2	8	3	0	3	0	3	7	4	4	0	3	15	3	6	2	4	4	3	4	6	47	10	1	0	11	9	1	2	11
22-00064338	62	4	15	6	7	5	10	16	9	13	7	4	5	5	4	4	8	6	2	0	10	5	2	5	2	5	9	6	6	2	5	15	5	8	4	6	6	5	6	8	47	10	3	2	11	9	3	2	11
22-00064927	70	10	23	12	13	11	16	24	15	3	13	10	11	11	10	10	14	12	8	10	0	11	8	11	8	11	15	12	12	8	11	23	11	14	10	12	12	11	12	14	55	18	9	8	19	17	9	10	19
22-00066932	65	5	18	7	8	6	11	19	10	14	8	5	6	6	5	5	9	7	3	5	11	0	3	6	3	6	10	7	7	3	6	18	6	9	4	7	7	6	7	9	50	13	4	3	14	12	4	5	14
22-00067415	62	2	15	4	5	3	8	16	7	11	5	2	3	3	2	2	6	4	0	2	8	3	0	3	0	3	7	4	4	0	3	15	3	6	2	4	4	3	4	6	47	10	1	0	11	9	1	2	11
22-00067419	65	5	18	7	8	6	11	19	10	14	8	5	6	6	5	5	9	7	3	5	11	6	3	0	3	6	10	7	7	3	6	18	6	9	5	7	7	6	7	9	50	13	4	3	14	12	4	5	14
22-00067429	62	2	15	4	5	3	8	16	7	11	5	2	3	3	2	2	6	4	0	2	8	3	0	3	0	3	7	4	4	0	3	15	3	6	2	4	4	3	4	6	47	10	1	0	11	9	1	2	11
22-00067433	65	5	18	1	8	6	11	19	10	14	8	5	6	0	5	5	3	1	3	5	11	6	3	6	3	0	8	7	7	3	6	18	6	5	5	1	7	6	7	5	50	13	4	3	14	12	4	5	14
22-00067439	69	9	22	9	12	10	15	23	14	18	12	9	10	8	9	9	11	9	7	9	15	10	7	10	7	8	0	11	11	7	10	22	10	11	9	9	11	10	11	11	54	17	8	7	18	16	8	9	18
22-00067447	66	6	19	8	9	7	12	20	11	15	9	6	7	7	6	6	10	8	4	6	12	7	4	7	4	7	11	0	8	4	7	19	7	10	6	8	8	7	8	10	51	14	5	4	15	13	5	6	15
22-00067450	66	6	19	8	8	7	12	20	11	15	9	6	7	7	6	6	10	8	4	6	12	7	4	7	4	7	11	8	0	4	7	19	7	10	6	8	8	7	8	10	51	14	5	4	15	13	5	6	15
22-00067451	62	2	15	4	5	3	8	16	7	11	5	2	3	3	2	2	6	4	0	2	8	3	0	3	0	3	7	4	4	0	3	15	3	6	2	4	4	3	4	6	47	10	1	0	11	9	1	2	11
22-00067453	65	5	18	7	8	6	11	19	10	14	8	5	6	6	5	5	9	7	3	5	11	6	3	6	3	6	10	7	7	3	0	18	6	9	5	7	7	6	7	9	50	13	4	3	14	12	4	5	14
22-00067466	63	17	8	19	20	18	23	15	22	25	20	17	18	18	17	17	21	19	15	15	23	18	15	18	15	18	22	19	19	15	18	0	18	21	17	19	19	18	19	21	48	11	16	15	10	8	16	15	10
22-00067467	65	5	18	7	8	6	11	19	10	14	8	5	6	6	5	5	9	7	3	5	11	6	3	6	3	6	10	7	7	3	6	18	0	9	5	7	7	6	7	9	50	13	4	3	14	12	4	5	14
22-00067471	68	8	21	6	11	9	14	22	13	17	11	8	9	5	8	8	8	6	6	8	14	9	6	9	6	5	11	10	10	6	9	21	9	0	8	6	10	9	10	0	53	16	7	6	17	15	7	8	17
22-00067941	64	4	17	6	7	5	10	18	9	13	7	4	5	5	4	4	8	6	2	4	10	4	2	5	2	5	9	6	6	2	5	17	5	8	0	6	6	5	6	8	49	12	3	2	13	11	3	4	13
22-00067946	66	6	19	2	9	7	12	20	11	15	9	6	7	1	6	6	4	0	4	6	12	7	4	7	4	1	9	8	8	4	7	19	7	6	6	0	8	7	8	6	51	14	5	4	15	13	5	6	15
22-00068293	66	6	19	8	9	7	10	20	11	15	9	6	7	7	6	6	10	8	4	6	12	7	4	7	4	7	11	8	8	4	7	19	7	10	6	8	0	7	8	10	51	14	5	4	15	13	5	6	15
22-00068549	65	5	18	7	8	6	11	19	10	14	8	5	6	6	5	5	9	7	3	5	11	6	3	6	3	6	10	7	7	3	6	18	6	9	5	7	7	0	7	9	50	13	4	3	14	12	4	5	14
22-00068557	65	6	19	8	9	7	12	20	11	15	3	6	1	7	6	6	10	8	4	6	12	7	4	7	4	7	11	8	8	4	7	19	7	10	6	8	8	7	0	10	51	14	5	4	15	13	5	6	15
22-00068558	68	8	21	6	11	9	14	21	13	17	11	8	9	5	8	8	8	6	6	8	14	9	6	9	6	5	11	10	10	6	9	21	9	0	8	6	10	9	10	0	53	16	7	6	17	14	7	8	17
WA0353841	52	49	48	51	52	50	55	49	54	58	52	49	50	50	49	49	53	51	47	47	55	50	47	50	47	50	54	51	51	47	50	48	50	53	49	51	51	50	51	53	0	39	48	47	44	41	48	47	44
WA0634578	55	12	11	14	15	13	18	12	17	21	15	12	13	13	12	12	16	14	10	10	18	13	10	13	10	13	17	14	14	10	13	11	13	16	12	14	14	13	14	16	39	0	11	10	7	5	11	10	7
WA0688147	63	3	15	4	4	4	9	16	7	11	6	3	4	4	3	3	7	5	1	3	9	4	1	4	1	4	8	5	5	1	4	16	4	7	3	5	5	4	5	7	48	11	0	1	12	9	2	3	12
WA0701971	62	2	15	4	5	2	8	16	7	11	5	2	3	3	2	2	6	4	0	2	8	3	0	3	0	3	7	4	4	0	3	15	3	6	2	4	4	3	4	6	47	10	1	0	11	9	1	2	11
WA0702004	59	13	10	15	16	14	19	9	18	22	16	13	14	14	13	13	17	15	11	11	19	14	11	14	11	14	18	15	15	11	14	10	14	17	13	15	15	14	15	17	44	7	12	11	0	3	12	11	4
WA0702012	57	11	6	11	10	12	17	4	13	18	14	11	12	12	11	11	15	13	9	9	17	12	9	12	9	12	16	13	13	9	12	8	12	15	11	13	13	12	13	14	41	5	9	9	3	0	10	9	3
WA0704429	63	3	16	5	6	4	9	17	8	12	6	3	4	4	3	3	7	5	1	3	9	4	1	4	1	4	8	5	5	1	4	16	4	7	3	5	5	4	5	7	48	11	2	1	12	10	0	3	12
WA0723439	62	4	15	6	7	5	10	16	9	13	7	4	5	5	4	4	8	6	2	2	10	5	2	5	2	5	9	6	6	2	5	15	5	8	4	6	6	5	6	8	47	10	3	2	11	9	3	0	11
WA0723442	59	13	10	15	16	14	19	5	18	22	16	13	14	14	13	13	17	15	11	11	19	14	11	14	11	14	18	15	15	11	14	10	14	17	13	15	15	14	15	17	44	7	12	11	4	3	12	11	0
WA0736742	62	2	15	4	5	3	8	16	7	11	5	2	3	3	2	2	6	4	0	2	8	3	0	3	0	3	7	4	4	0	3	15	3	6	2	4	4	3	4	6	47	10	1	0	11	9	1	2	11
WA0752530	69	9	22	5	12	10	15	23	14	18	12	9	10	4	9	9	7	5	7	9	15	10	7	10	7	4	12	11	11	7	10	22	10	9	9	5	11	10	11	9	54	17	8	7	18	16	8	9	18
WA0756893	65	5	18	7	8	6	11	19	10	14	8	5	6	6	5	5	9	7	3	5	11	6	3	6	3	6	10	7	7	3	6	18	6	9	5	7	7	6	7	9	50	13	4	3	14	12	4	5	14
WA0756894	65	5	18	1	8	6	11	19	10	14	8	5	6	0	5	5	3	1	3	5	11	6	3	6	3	0	8	7	7	3	6	18	6	5	5	1	7	6	7	5	50	13	4	3	14	12	4	5	14
WA0756897	64	4	17	6	7	5	10	18	9	13	7	4	5	5	4	4	8	6	2	4	10	5	2	5	2	5	9	6	6	2	5	17	5	8	4	6	6	5	6	8	49	12	3	2	13	11	3	4	13
WA0756898	65	7	18	9	10	8	13	19	12	16	10	7	8	8	7	7	11	9	5	5	13	8	5	8	5	8	12	9	9	5	8	18	8	11	7	9	9	8	9	11	50	13	6	5	14	12	6	3	14
WA0760431	64	4	17	6	7	5	10	18	9	13	7	4	5	5	4	4	8	6	2	4	10	5	2	5	2	5	9	6	6	2	5	17	5	8	4	6	6	5	6	8	49	12	3	2	13	11	3	4	13
WA0761386	65	5	18	7	8	6	11	19	10	14	8	5	6	6	5	5	9	7	3	5	11	6	3	6	3	6	10	7	7	3	6	18	6	9	5	7	7	6	7	9	50	13	4	3	14	12	4	5	14
WA0764277	62	2	15	4	5	3	8	16	7	11	5	2	3	3	2	2	6	4	0	2	8	3	0	3	0	3	7	4	4	0	3	15	3	6	2	4	4	3	4	6	47	10	1	0	11	9	1	2	11
WA0764281	65	5	18	7	8	6	11	19	10	14	8	5	6	6	5	5	9	7	3	5	11	6	3	6	3	6	10	7	7	3	6	18	6	9	5	7	7	6	7	9	50	13	4	3	14	12	4	5	14
WA0769057	63	3	16	5	6	4	9	17	8	12	6	3	4	4	3	3	7	5	1	3	9	4	1	4	1	4	8	5	5	1	4	16	4	7	3	5	5	4	5	7	48	11	2	1	12	10	2	3	12
WA0769058	68	8	21	10	10	9	6	21	12	16	11	8	9	9	8	8	12	10	6	8	14	9	6	9	6	9	13	10	10	6	9	21	9	12	8	10	8	9	10	12	53	16	7	6	17	15	7	8	17
[truncated: 12 more columns]

## Sheet: theiaEuk_clade1
.	00_Cauris_Clade_I_reference	22-00047198	22-00052319	22-00052322	22-00052325	22-00052865	22-00053749	22-00053750	22-00053753	22-00054500	22-00058249	22-00058761	22-00058768	22-00058773	22-00067433	WA0756894	22-00060060	22-00063263	22-00063652	22-00063655	22-00067946	22-00063827	22-00067415	22-00067429	WA0701971	WA0736742	WA0764277	22-00064338	22-00064927	22-00066932	22-00067419	22-00067439	22-00067447	22-00067450	22-00067451	22-00067453	22-00067466	22-00067467	22-00067471	22-00067941	22-00068293	22-00068549	22-00068557	22-00068558	WA0353841	WA0634578	WA0688147	WA0702004	WA0702012
00_Cauris_Clade_I_reference	-	63	61	65	63	63	65	60	65	70	66	63	64	64	64	64	64	63	67	65	65	61	61	61	61	61	61	64	69	63	64	67	65	66	62	64	61	64	67	64	65	65	67	68	50	55	62	58	56
22-00047198	63	-	16	6	4	4	8	15	6	11	7	4	5	5	5	5	5	4	8	6	6	2	2	2	2	2	2	7	10	4	5	8	6	7	3	5	16	5	8	5	6	6	8	9	47	12	3	13	11
22-00052319	61	16	-	18	16	16	20	11	18	23	19	16	17	17	17	17	17	16	20	18	18	14	14	14	14	14	14	17	22	16	17	20	18	19	15	17	6	17	20	17	18	18	20	21	45	10	15	9	7
22-00052322	65	6	18	-	6	6	10	17	8	13	9	6	7	1	1	1	7	6	4	2	2	4	4	4	4	4	4	9	12	6	7	8	8	9	5	7	18	7	6	7	8	8	10	7	49	14	5	15	13
22-00052325	63	4	16	6	-	4	8	15	6	11	7	4	5	5	5	5	5	4	8	6	6	2	2	2	2	2	2	7	10	4	5	8	6	7	3	5	16	5	8	5	6	6	8	9	47	12	3	13	11
22-00052865	63	4	16	6	4	-	8	15	6	11	7	4	5	5	5	5	5	4	8	6	6	2	2	2	2	2	2	7	10	4	5	8	6	7	3	5	16	5	8	5	6	6	8	9	47	12	3	13	11
22-00053749	65	8	20	10	8	8	-	19	10	15	11	8	9	9	9	9	9	8	12	10	10	6	6	6	6	6	6	11	14	8	9	12	10	11	7	9	20	9	12	9	8	10	12	13	51	16	7	17	15
22-00053750	60	15	11	17	15	15	19	-	17	22	18	15	16	16	16	16	16	15	19	17	17	13	13	13	13	13	13	16	21	15	16	19	17	18	14	16	11	16	19	16	17	17	19	20	44	9	14	6	4
22-00053753	65	6	18	8	6	6	10	17	-	13	9	6	7	7	7	7	7	6	10	8	8	4	4	4	4	4	4	9	12	6	7	10	8	9	5	7	18	7	10	7	8	8	10	11	49	14	5	15	13
22-00054500	70	11	23	13	11	11	15	22	13	-	14	11	12	12	12	12	12	11	15	13	13	9	9	9	9	9	9	14	1	11	12	15	13	14	10	12	23	12	15	12	13	13	15	16	54	19	10	20	18
22-00058249	66	7	19	9	7	7	11	18	9	14	-	7	2	8	8	8	8	7	11	9	9	5	5	5	5	5	5	10	13	7	8	11	9	10	6	8	19	8	11	8	9	9	5	12	50	15	6	16	14
22-00058761	63	4	16	6	4	4	8	15	6	11	7	-	5	5	5	5	5	4	8	6	6	2	2	2	2	2	2	7	10	4	5	8	6	7	3	5	16	5	8	5	6	6	8	9	47	12	3	13	11
22-00058768	64	5	17	7	5	5	9	16	7	12	2	5	-	6	6	6	6	5	9	7	7	3	3	3	3	3	3	8	11	5	6	9	7	8	4	6	17	6	9	6	7	7	3	10	48	13	4	14	12
22-00058773	64	5	17	1	5	5	9	16	7	12	8	5	6	-	0	0	6	5	3	1	1	3	3	3	3	3	3	8	11	5	6	7	7	8	4	6	17	6	5	6	7	7	9	6	48	13	4	14	12
22-00067433	64	5	17	1	5	5	9	16	7	12	8	5	6	0	-	0	6	5	3	1	1	3	3	3	3	3	3	8	11	5	6	7	7	8	4	6	17	6	5	6	7	7	9	6	48	13	4	14	12
WA0756894	64	5	17	1	5	5	9	16	7	12	8	5	6	0	0	-	6	5	3	1	1	3	3	3	3	3	3	8	11	5	6	7	7	8	4	6	17	6	5	6	7	7	9	6	48	13	4	14	12
22-00060060	64	5	17	7	5	5	9	16	7	12	8	5	6	6	6	6	-	5	9	7	7	3	3	3	3	3	3	8	11	5	6	9	7	8	4	6	17	6	9	4	7	7	9	10	48	13	4	14	12
22-00063263	63	4	16	6	4	4	8	15	6	11	7	4	5	5	5	5	5	-	8	6	6	2	2	2	2	2	2	7	10	4	5	8	6	7	3	5	16	5	8	5	6	6	8	9	47	12	3	13	11
22-00063652	67	8	20	4	8	8	12	19	10	15	11	8	9	3	3	3	9	8	-	4	4	6	6	6	6	6	6	11	14	8	9	10	10	11	7	9	20	9	8	9	10	10	12	9	51	16	7	17	15
22-00063655	65	6	18	2	6	6	10	17	8	13	9	6	7	1	1	1	7	6	4	-	0	4	4	4	4	4	4	9	12	6	7	8	8	9	5	7	18	7	6	7	8	8	10	7	49	14	5	15	13
22-00067946	65	6	18	2	6	6	10	17	8	13	9	6	7	1	1	1	7	6	4	0	-	4	4	4	4	4	4	9	12	6	7	8	8	9	5	7	18	7	6	7	8	8	10	7	49	14	5	15	13
22-00063827	61	2	14	4	2	2	6	13	4	9	5	2	3	3	3	3	3	2	6	4	4	-	0	0	0	0	0	5	8	2	3	6	4	5	1	3	14	3	6	3	4	4	6	7	45	10	1	11	9
22-00067415	61	2	14	4	2	2	6	13	4	9	5	2	3	3	3	3	3	2	6	4	4	0	-	0	0	0	0	5	8	2	3	6	4	5	1	3	14	3	6	3	4	4	6	7	45	10	1	11	9
22-00067429	61	2	14	4	2	2	6	13	4	9	5	2	3	3	3	3	3	2	6	4	4	0	0	-	0	0	0	5	8	2	3	6	4	5	1	3	14	3	6	3	4	4	6	7	45	10	1	11	9
WA0701971	61	2	14	4	2	2	6	13	4	9	5	2	3	3	3	3	3	2	6	4	4	0	0	0	-	0	0	5	8	2	3	6	4	5	1	3	14	3	6	3	4	4	6	7	45	10	1	11	9
WA0736742	61	2	14	4	2	2	6	13	4	9	5	2	3	3	3	3	3	2	6	4	4	0	0	0	0	-	0	5	8	2	3	6	4	5	1	3	14	3	6	3	4	4	6	7	45	10	1	11	9
WA0764277	61	2	14	4	2	2	6	13	4	9	5	2	3	3	3	3	3	2	6	4	4	0	0	0	0	0	-	5	8	2	3	6	4	5	1	3	14	3	6	3	4	4	6	7	45	10	1	11	9
22-00064338	64	7	17	9	7	7	11	16	9	14	10	7	8	8	8	8	8	7	11	9	9	5	5	5	5	5	5	-	13	7	8	11	9	10	6	8	17	8	11	8	9	9	11	12	48	13	6	14	12
22-00064927	69	10	22	12	10	10	14	21	12	1	13	10	11	11	11	11	11	10	14	12	12	8	8	8	8	8	8	13	-	10	11	14	12	13	9	11	22	11	14	11	12	12	14	15	53	18	9	19	17
22-00066932	63	4	16	6	4	4	8	15	6	11	7	4	5	5	5	5	5	4	8	6	6	2	2	2	2	2	2	7	10	-	5	8	6	7	3	5	16	5	8	5	6	6	8	9	47	12	3	13	11
22-00067419	64	5	17	7	5	5	9	16	7	12	8	5	6	6	6	6	6	5	9	7	7	3	3	3	3	3	3	8	11	5	-	9	7	8	4	6	17	6	9	6	7	7	9	10	48	13	4	14	12
22-00067439	67	8	20	8	8	8	12	19	10	15	11	8	9	7	7	7	9	8	10	8	8	6	6	6	6	6	6	11	14	8	9	-	10	11	7	9	20	9	10	9	10	10	12	11	51	16	7	17	15
22-00067447	65	6	18	8	6	6	10	17	8	13	9	6	7	7	7	7	7	6	10	8	8	4	4	4	4	4	4	9	12	6	7	10	-	9	5	7	18	7	10	7	8	8	10	11	49	14	5	15	13
22-00067450	66	7	19	9	7	7	11	18	9	14	10	7	8	8	8	8	8	7	11	9	9	5	5	5	5	5	5	10	13	7	8	11	9	-	6	8	19	8	11	8	9	9	11	12	50	15	6	16	14
22-00067451	62	3	15	5	3	3	7	14	5	10	6	3	4	4	4	4	4	3	7	5	5	1	1	1	1	1	1	6	9	3	4	7	5	6	-	4	15	4	7	4	5	3	7	8	46	11	2	12	10
22-00067453	64	5	17	7	5	5	9	16	7	12	8	5	6	6	6	6	6	5	9	7	7	3	3	3	3	3	3	8	11	5	6	9	7	8	4	-	17	6	9	6	7	7	9	10	48	13	4	14	12
22-00067466	61	16	6	18	16	16	20	11	18	23	19	16	17	17	17	17	17	16	20	18	18	14	14	14	14	14	14	17	22	16	17	20	18	19	15	17	-	17	20	17	18	18	20	21	45	10	15	9	7
22-00067467	64	5	17	7	5	5	9	16	7	12	8	5	6	6	6	6	6	5	9	7	7	3	3	3	3	3	3	8	11	5	6	9	7	8	4	6	17	-	9	6	7	7	9	10	48	13	4	14	12
22-00067471	67	8	20	6	8	8	12	19	10	15	11	8	9	5	5	5	9	8	8	6	6	6	6	6	6	6	6	11	14	8	9	10	10	11	7	9	20	9	-	9	10	10	12	1	51	16	7	17	15
22-00067941	64	5	17	7	5	5	9	16	7	12	8	5	6	6	6	6	4	5	9	7	7	3	3	3	3	3	3	8	11	5	6	9	7	8	4	6	17	6	9	-	7	7	9	10	48	13	4	14	12
22-00068293	65	6	18	8	6	6	8	17	8	13	9	6	7	7	7	7	7	6	10	8	8	4	4	4	4	4	4	9	12	6	7	10	8	9	5	7	18	7	10	7	-	8	10	11	49	14	5	15	13
22-00068549	65	6	18	8	6	6	10	17	8	13	9	6	7	7	7	7	7	6	10	8	8	4	4	4	4	4	4	9	12	6	7	10	8	9	3	7	18	7	10	7	8	-	10	11	49	14	5	15	13
22-00068557	67	8	20	10	8	8	12	19	10	15	5	8	3	9	9	9	9	8	12	10	10	6	6	6	6	6	6	11	14	8	9	12	10	11	7	9	20	9	12	9	10	10	-	13	51	16	7	17	15
22-00068558	68	9	21	7	9	9	13	20	11	16	12	9	10	6	6	6	10	9	9	7	7	7	7	7	7	7	7	12	15	9	10	11	11	12	8	10	21	10	1	10	11	11	13	-	52	17	8	18	16
WA0353841	50	47	45	49	47	47	51	44	49	54	50	47	48	48	48	48	48	47	51	49	49	45	45	45	45	45	45	48	53	47	48	51	49	50	46	48	45	48	51	48	49	49	51	52	-	39	46	42	40
WA0634578	55	12	10	14	12	12	16	9	14	19	15	12	13	13	13	13	13	12	16	14	14	10	10	10	10	10	10	13	18	12	13	16	14	15	11	13	10	13	16	13	14	14	16	17	39	-	11	7	5
WA0688147	62	3	15	5	3	3	7	14	5	10	6	3	4	4	4	4	4	3	7	5	5	1	1	1	1	1	1	6	9	3	4	7	5	6	2	4	15	4	7	4	5	5	7	8	46	11	-	12	10
WA0702004	58	13	9	15	13	13	17	6	15	20	16	13	14	14	14	14	14	13	17	15	15	11	11	11	11	11	11	14	19	13	14	17	15	16	12	14	9	14	17	14	15	15	17	18	42	7	12	-	2
WA0702012	56	11	7	13	11	11	15	4	13	18	14	11	12	12	12	12	12	11	15	13	13	9	9	9	9	9	9	12	17	11	12	15	13	14	10	12	7	12	15	12	13	13	15	16	40	5	10	2	-
WA0704429	62	3	15	5	3	3	7	14	5	10	6	3	4	4	4	4	4	3	7	5	5	1	1	1	1	1	1	6	9	3	4	7	5	6	2	4	15	4	7	4	5	5	7	8	46	11	2	12	10
WA0723439	61	4	14	6	4	4	8	13	6	11	7	4	5	5	5	5	5	4	8	6	6	2	2	2	2	2	2	5	10	4	5	8	6	7	3	5	14	5	8	5	6	6	8	9	45	10	3	11	9
WA0723442	59	14	10	16	14	14	18	3	16	21	17	14	15	15	15	15	15	14	18	16	16	12	12	12	12	12	12	15	20	14	15	18	16	17	13	15	10	15	18	15	16	16	18	19	43	8	13	5	3
WA0752530	68	9	21	5	9	9	13	20	11	16	12	9	10	4	4	4	10	9	7	5	5	7	7	7	7	7	7	12	15	9	10	11	11	12	8	10	21	10	9	10	11	11	13	10	52	17	8	18	16
WA0756893	64	5	17	7	5	5	9	16	7	12	8	5	6	6	6	6	6	5	9	7	7	3	3	3	3	3	3	8	11	5	6	9	7	8	4	6	17	6	9	6	7	7	9	10	48	13	4	14	12
WA0764281	64	5	17	7	5	5	9	16	7	12	8	5	6	6	6	6	6	5	9	7	7	3	3	3	3	3	3	8	11	5	6	9	7	8	4	6	17	6	9	6	7	7	9	10	48	13	4	14	12
WA0756897	63	4	16	6	4	4	8	15	6	11	7	4	5	5	5	5	5	4	8	6	6	2	2	2	2	2	2	7	10	4	5	8	6	7	3	5	16	5	8	5	6	6	8	9	47	12	3	13	11
WA0756898	64	7	17	9	7	7	11	16	9	14	10	7	8	8	8	8	8	7	11	9	9	5	5	5	5	5	5	8	13	7	8	11	9	10	6	8	17	8	11	8	9	9	11	12	48	13	6	14	12
WA0760431	63	4	16	6	4	4	8	15	6	11	7	4	5	5	5	5	5	4	8	6	6	2	2	2	2	2	2	7	10	4	5	8	6	7	3	5	16	5	8	5	6	6	8	9	47	12	3	13	11
WA0761386	64	5	17	7	5	5	9	16	7	12	8	5	6	6	6	6	6	5	9	7	7	3	3	3	3	3	3	8	11	5	6	9	7	8	4	6	17	6	9	6	7	7	9	10	48	13	4	14	12
WA0769057	62	3	15	5	3	3	7	14	5	10	6	3	4	4	4	4	4	3	7	5	5	1	1	1	1	1	1	6	9	3	4	7	5	6	2	4	15	4	7	4	5	5	7	8	46	11	2	12	10
WA0769058	66	7	19	9	7	7	3	18	9	14	10	7	8	8	8	8	8	7	11	9	9	5	5	5	5	5	5	10	13	7	8	11	9	10	6	8	19	8	11	8	7	9	11	12	50	15	6	16	14
[truncated: 12 more columns]

## Sheet: nullarbor_clade1
	22-00047198	22-00052319	22-00052322	22-00052325	22-00052865	22-00053749	22-00053750	22-00053753	22-00054500	22-00058249	22-00058761	22-00058768	22-00058773	22-00060060	22-00063263	22-00063652	22-00063655	22-00063827	22-00064338	22-00064927	22-00066932	22-00067415	22-00067419	22-00067429	22-00067433	22-00067439	22-00067447	22-00067450	22-00067451	22-00067453	22-00067466	22-00067467	22-00067471	22-00067941	22-00067946	22-00068293	22-00068549	22-00068557	22-00068558	Reference	WA0353841	WA0634578	WA0688147	WA0701971	WA0702004	WA0702012	WA0704429	WA0723439	WA0723442
22-00047198	0	14	5	4	3	14	10	11	15	7	4	5	10	4	4	13	6	2	3	9	7	2	10	2	5	9	5	5	3	5	15	4	8	5	6	11	6	10	8	55	45	14	7	7	15	13	8	3	14
22-00052319	14	0	15	14	13	24	8	21	25	17	14	15	20	14	14	23	16	12	13	19	17	12	20	12	15	19	15	15	13	15	7	14	18	15	16	21	16	20	18	55	45	14	17	17	13	11	18	13	12
22-00052322	5	15	0	5	4	15	11	12	16	8	5	6	5	5	5	8	1	3	4	10	8	3	11	3	0	8	6	6	4	6	16	5	5	6	1	12	7	11	5	56	46	15	8	8	16	14	9	4	15
22-00052325	4	14	5	0	3	14	10	11	15	7	4	5	10	4	4	13	6	2	3	9	7	2	10	2	5	9	5	5	3	5	15	4	8	5	6	11	6	10	8	55	45	14	7	7	15	13	8	3	14
22-00052865	3	13	4	3	0	13	9	10	14	6	3	4	9	3	3	12	5	1	2	8	6	1	9	1	4	8	4	4	2	4	14	3	7	4	5	10	5	9	7	54	44	13	6	6	14	12	7	2	13
22-00053749	14	24	15	14	13	0	20	11	15	17	14	15	10	14	14	13	16	12	13	19	7	12	10	12	15	19	15	15	13	15	25	14	18	15	16	9	16	10	18	63	45	24	7	7	15	13	8	13	14
22-00053750	10	8	11	10	9	20	0	17	21	13	10	11	16	10	10	19	12	8	9	15	13	8	16	8	11	15	11	11	9	11	9	10	14	11	12	17	12	16	14	51	41	10	13	13	9	7	14	9	6
22-00053753	11	21	12	11	10	11	17	0	12	14	11	12	7	11	11	10	13	9	10	16	4	9	7	9	12	16	12	12	10	12	22	11	15	12	13	8	13	7	15	62	42	21	4	4	12	10	5	10	11
22-00054500	15	25	16	15	14	15	21	12	0	18	15	16	11	15	15	14	17	13	14	6	8	13	11	13	16	20	16	16	14	16	26	15	19	16	17	12	17	11	19	66	46	25	8	8	16	14	9	14	15
22-00058249	7	17	8	7	6	17	13	14	18	0	7	2	13	7	7	16	9	5	6	12	10	5	13	5	8	12	8	8	6	8	18	7	11	8	9	14	9	7	11	58	48	17	10	10	18	16	11	6	17
22-00058761	4	14	5	4	3	14	10	11	15	7	0	5	10	4	4	13	6	2	3	9	7	2	10	2	5	9	5	5	3	5	15	4	8	5	6	11	6	10	8	55	45	14	7	7	15	13	8	3	14
22-00058768	5	15	6	5	4	15	11	12	16	2	5	0	11	5	5	14	7	3	4	10	8	3	11	3	6	10	6	6	4	6	16	5	9	6	7	12	7	5	9	56	46	15	8	8	16	14	9	4	15
22-00058773	10	20	5	10	9	10	16	7	11	13	10	11	0	10	10	3	6	8	9	15	3	8	6	8	5	13	11	11	9	11	21	10	10	11	6	7	12	6	10	61	41	20	3	3	11	9	4	9	10
22-00060060	4	14	5	4	3	14	10	11	15	7	4	5	10	0	4	13	6	2	3	9	7	2	10	2	5	9	5	5	3	5	15	4	8	3	6	11	6	10	8	55	45	14	7	7	15	13	8	3	14
22-00063263	4	14	5	4	3	14	10	11	15	7	4	5	10	4	0	13	6	2	3	9	7	2	10	2	5	9	5	5	3	5	15	4	8	5	6	11	6	10	8	55	45	14	7	7	15	13	8	3	14
22-00063652	13	23	8	13	12	13	19	10	14	16	13	14	3	13	13	0	9	11	12	18	6	11	9	11	8	16	14	14	12	14	24	13	13	14	9	10	15	9	13	64	44	23	6	6	14	12	7	12	13
22-00063655	6	16	1	6	5	16	12	13	17	9	6	7	6	6	6	9	0	4	5	11	9	4	12	4	1	9	7	7	5	7	17	6	6	7	0	13	8	12	6	57	47	16	9	9	17	15	10	5	16
22-00063827	2	12	3	2	1	12	8	9	13	5	2	3	8	2	2	11	4	0	1	7	5	0	8	0	3	7	3	3	1	3	13	2	6	3	4	9	4	8	6	53	43	12	5	5	13	11	6	1	12
22-00064338	3	13	4	3	2	13	9	10	14	6	3	4	9	3	3	12	5	1	0	8	6	1	9	1	4	8	4	4	2	4	14	3	7	4	5	10	5	9	7	54	44	13	6	6	14	12	7	2	13
22-00064927	9	19	10	9	8	19	15	16	6	12	9	10	15	9	9	18	11	7	8	0	12	7	15	7	10	14	10	10	8	10	20	9	13	10	11	16	11	15	13	60	50	19	12	12	20	18	13	8	19
22-00066932	7	17	8	7	6	7	13	4	8	10	7	8	3	7	7	6	9	5	6	12	0	5	3	5	8	12	8	8	6	8	18	7	11	8	9	4	9	3	11	58	38	17	0	0	8	6	1	6	7
22-00067415	2	12	3	2	1	12	8	9	13	5	2	3	8	2	2	11	4	0	1	7	5	0	8	0	3	7	3	3	1	3	13	2	6	3	4	9	4	8	6	53	43	12	5	5	13	11	6	1	12
22-00067419	10	20	11	10	9	10	16	7	11	13	10	11	6	10	10	9	12	8	9	15	3	8	0	8	11	15	11	11	9	11	21	10	14	11	12	7	12	6	14	61	41	20	3	3	11	9	4	9	10
22-00067429	2	12	3	2	1	12	8	9	13	5	2	3	8	2	2	11	4	0	1	7	5	0	8	0	3	7	3	3	1	3	13	2	6	3	4	9	4	8	6	53	43	12	5	5	13	11	6	1	12
22-00067433	5	15	0	5	4	15	11	12	16	8	5	6	5	5	5	8	1	3	4	10	8	3	11	3	0	8	6	6	4	6	16	5	5	6	1	12	7	11	5	56	46	15	8	8	16	14	9	4	15
22-00067439	9	19	8	9	8	19	15	16	20	12	9	10	13	9	9	16	9	7	8	14	12	7	15	7	8	0	10	10	8	10	20	9	11	10	9	16	11	15	11	60	50	19	12	12	20	18	13	8	19
22-00067447	5	15	6	5	4	15	11	12	16	8	5	6	11	5	5	14	7	3	4	10	8	3	11	3	6	10	0	6	4	6	16	5	9	6	7	12	7	11	9	56	46	15	8	8	16	14	9	4	15
22-00067450	5	15	6	5	4	15	11	12	16	8	5	6	11	5	5	14	7	3	4	10	8	3	11	3	6	10	6	0	4	6	16	5	9	6	7	12	7	11	9	56	46	15	8	8	16	14	9	4	15
22-00067451	3	13	4	3	2	13	9	10	14	6	3	4	9	3	3	12	5	1	2	8	6	1	9	1	4	8	4	4	0	4	14	3	7	4	5	10	3	9	7	54	44	13	6	6	14	12	7	2	13
22-00067453	5	15	6	5	4	15	11	12	16	8	5	6	11	5	5	14	7	3	4	10	8	3	11	3	6	10	6	6	4	0	16	5	9	6	7	12	7	11	9	56	46	15	8	8	16	14	9	4	15
22-00067466	15	7	16	15	14	25	9	22	26	18	15	16	21	15	15	24	17	13	14	20	18	13	21	13	16	20	16	16	14	16	0	15	19	16	17	22	17	21	19	56	46	15	18	18	14	12	19	14	13
22-00067467	4	14	5	4	3	14	10	11	15	7	4	5	10	4	4	13	6	2	3	9	7	2	10	2	5	9	5	5	3	5	15	0	8	5	6	11	6	10	8	55	45	14	7	7	15	13	8	3	14
22-00067471	8	18	5	8	7	18	14	15	19	11	8	9	10	8	8	13	6	6	7	13	11	6	14	6	5	11	9	9	7	9	19	8	0	9	6	15	10	14	0	59	49	18	11	11	19	17	12	7	18
22-00067941	5	15	6	5	4	15	11	12	16	8	5	6	11	3	5	14	7	3	4	10	8	3	11	3	6	10	6	6	4	6	16	5	9	0	7	12	7	11	9	56	46	15	8	8	16	14	9	4	15
22-00067946	6	16	1	6	5	16	12	13	17	9	6	7	6	6	6	9	0	4	5	11	9	4	12	4	1	9	7	7	5	7	17	6	6	7	0	13	8	12	6	57	47	16	9	9	17	15	10	5	16
22-00068293	11	21	12	11	10	9	17	8	12	14	11	12	7	11	11	10	13	9	10	16	4	9	7	9	12	16	12	12	10	12	22	11	15	12	13	0	13	7	15	62	42	21	4	4	12	10	5	10	11
22-00068549	6	16	7	6	5	16	12	13	17	9	6	7	12	6	6	15	8	4	5	11	9	4	12	4	7	11	7	7	3	7	17	6	10	7	8	13	0	12	10	57	47	16	9	9	17	15	10	5	16
22-00068557	10	20	11	10	9	10	16	7	11	7	10	5	6	10	10	9	12	8	9	15	3	8	6	8	11	15	11	11	9	11	21	10	14	11	12	7	12	0	14	61	41	20	3	3	11	9	4	9	10
22-00068558	8	18	5	8	7	18	14	15	19	11	8	9	10	8	8	13	6	6	7	13	11	6	14	6	5	11	9	9	7	9	19	8	0	9	6	15	10	14	0	59	49	18	11	11	19	17	12	7	18
Reference	55	55	56	55	54	63	51	62	66	58	55	56	61	55	55	64	57	53	54	60	58	53	61	53	56	60	56	56	54	56	56	55	59	56	57	62	57	61	59	0	52	55	58	58	56	54	59	54	55
WA0353841	45	45	46	45	44	45	41	42	46	48	45	46	41	45	45	44	47	43	44	50	38	43	41	43	46	50	46	46	44	46	46	45	49	46	47	42	47	41	49	52	0	45	38	38	36	34	39	44	35
WA0634578	14	14	15	14	13	24	10	21	25	17	14	15	20	14	14	23	16	12	13	19	17	12	20	12	15	19	15	15	13	15	15	14	18	15	16	21	16	20	18	55	45	0	17	17	15	13	18	13	14
WA0688147	7	17	8	7	6	7	13	4	8	10	7	8	3	7	7	6	9	5	6	12	0	5	3	5	8	12	8	8	6	8	18	7	11	8	9	4	9	3	11	58	38	17	0	0	8	6	1	6	7
WA0701971	7	17	8	7	6	7	13	4	8	10	7	8	3	7	7	6	9	5	6	12	0	5	3	5	8	12	8	8	6	8	18	7	11	8	9	4	9	3	11	58	38	17	0	0	8	6	1	6	7
WA0702004	15	13	16	15	14	15	9	12	16	18	15	16	11	15	15	14	17	13	14	20	8	13	11	13	16	20	16	16	14	16	14	15	19	16	17	12	17	11	19	56	36	15	8	8	0	2	9	14	3
WA0702012	13	11	14	13	12	13	7	10	14	16	13	14	9	13	13	12	15	11	12	18	6	11	9	11	14	18	14	14	12	14	12	13	17	14	15	10	15	9	17	54	34	13	6	6	2	0	7	12	1
WA0704429	8	18	9	8	7	8	14	5	9	11	8	9	4	8	8	7	10	6	7	13	1	6	4	6	9	13	9	9	7	9	19	8	12	9	10	5	10	4	12	59	39	18	1	1	9	7	0	7	8
WA0723439	3	13	4	3	2	13	9	10	14	6	3	4	9	3	3	12	5	1	2	8	6	1	9	1	4	8	4	4	2	4	14	3	7	4	5	10	5	9	7	54	44	13	6	6	14	12	7	0	13
WA0723442	14	12	15	14	13	14	6	11	15	17	14	15	10	14	14	13	16	12	13	19	7	12	10	12	15	19	15	15	13	15	13	14	18	15	16	11	16	10	18	55	35	14	7	7	3	1	8	13	0
WA0736742	2	12	3	2	1	12	8	9	13	5	2	3	8	2	2	11	4	0	1	7	5	0	8	0	3	7	3	3	1	3	13	2	6	3	4	9	4	8	6	53	43	12	5	5	13	11	6	1	12
WA0752530	14	24	9	14	13	14	20	11	15	17	14	15	4	14	14	7	10	12	13	19	7	12	10	12	9	17	15	15	13	15	25	14	14	15	10	11	16	10	14	65	45	24	7	7	15	13	8	13	14
WA0756893	4	14	5	4	3	14	10	11	15	7	4	5	10	4	4	13	6	2	3	9	7	2	10	2	5	9	5	5	3	5	15	4	8	5	6	11	6	10	8	55	45	14	7	7	15	13	8	3	14
WA0756894	10	20	5	10	9	10	16	7	11	13	10	11	0	10	10	3	6	8	9	15	3	8	6	8	5	13	11	11	9	11	21	10	10	11	6	7	12	6	10	61	41	20	3	3	11	9	4	9	10
WA0756897	9	19	10	9	8	9	15	6	10	12	9	10	5	9	9	8	11	7	8	14	2	7	5	7	10	14	10	10	8	10	20	9	13	10	11	6	11	5	13	60	40	19	2	2	10	8	3	8	9
WA0756898	6	16	7	6	5	16	12	13	17	9	6	7	12	6	6	15	8	4	5	11	9	4	12	4	7	11	7	7	5	7	17	6	10	7	8	13	8	12	10	57	47	16	9	9	17	15	10	3	16
WA0760431	4	14	5	4	3	14	10	11	15	7	4	5	10	4	4	13	6	2	3	9	7	2	10	2	5	9	5	5	3	5	15	4	8	5	6	11	6	10	8	55	45	14	7	7	15	13	8	3	14
WA0761386	5	15	6	5	4	15	11	12	16	8	5	6	11	5	5	14	7	3	4	10	8	3	11	3	6	10	6	6	4	6	16	5	9	6	7	12	7	11	9	56	46	15	8	8	16	14	9	4	15
WA0764277	2	12	3	2	1	12	8	9	13	5	2	3	8	2	2	11	4	0	1	7	5	0	8	0	3	7	3	3	1	3	13	2	6	3	4	9	4	8	6	53	43	12	5	5	13	11	6	1	12
WA0764281	4	14	5	4	3	14	10	11	15	7	4	5	10	4	4	13	6	2	3	9	7	2	10	2	5	9	5	5	3	5	15	4	8	5	6	11	6	10	8	55	45	14	7	7	15	13	8	3	14
WA0769057	3	13	4	3	2	13	9	10	14	6	3	4	9	3	3	12	5	1	2	8	6	1	9	1	4	8	4	4	2	4	14	3	7	4	5	10	5	9	7	54	44	13	6	6	14	12	7	2	13
WA0769058	8	18	9	8	7	10	14	15	19	11	8	9	14	8	8	17	10	6	7	13	11	6	14	6	9	13	9	9	7	9	19	8	12	9	10	13	10	14	12	59	49	18	11	11	19	17	12	7	18
[truncated: 12 more columns]

## Sheet: Sheet3
MYCO	22-00047198		TE	22-00047198		Null	22-00047198			MYCO_TE	MYCO_Null	TE_Null
22-00047198	0		22-00047198	0		22-00047198	0
22-00052319	17		22-00052319	16		22-00052319	14			1	3	2
22-00052322	6		22-00052322	6		22-00052322	5			0	1	1
22-00052325	7		22-00052325	4		22-00052325	4			3	3	0
22-00052865	5		22-00052865	4		22-00052865	3			1	2	1
22-00053749	10		22-00053749	8		22-00053749	14			2	4	6
22-00053750	18		22-00053750	15		22-00053750	10			3	8	5
22-00053753	9		22-00053753	6		22-00053753	11			3	2	5
22-00054500	13		22-00054500	11		22-00054500	15			2	2	4
22-00058249	7		22-00058249	7		22-00058249	7			0	0	0
22-00058761	4		22-00058761	4		22-00058761	4			0	0	0
22-00058768	5		22-00058768	5		22-00058768	5			0	0	0
22-00058773	5		22-00058773	5		22-00058773	10			0	5	5
22-00060060	4		22-00060060	5		22-00060060	4			1	0	1
22-00063263	4		22-00063263	4		22-00063263	4			0	0	0
22-00063652	8		22-00063652	8		22-00063652	13			0	5	5
22-00063655	6		22-00063655	6		22-00063655	6			0	0	0
22-00063827	2		22-00063827	2		22-00063827	2			0	0	0
22-00064338	4		22-00064338	7		22-00064338	3			3	1	4
22-00064927	10		22-00064927	10		22-00064927	9			0	1	1
22-00066932	5		22-00066932	4		22-00066932	7			1	2	3
22-00067415	2		22-00067415	2		22-00067415	2			0	0	0
22-00067419	5		22-00067419	5		22-00067419	10			0	5	5
22-00067429	2		22-00067429	2		22-00067429	2			0	0	0
22-00067433	5		22-00067433	5		22-00067433	5			0	0	0
22-00067439	9		22-00067439	8		22-00067439	9			1	0	1
22-00067447	6		22-00067447	6		22-00067447	5			0	1	1
22-00067450	6		22-00067450	7		22-00067450	5			1	1	2
22-00067451	2		22-00067451	3		22-00067451	3			1	1	0
22-00067453	5		22-00067453	5		22-00067453	5			0	0	0
22-00067466	17		22-00067466	16		22-00067466	15			1	2	1
22-00067467	5		22-00067467	5		22-00067467	4			0	1	1
22-00067471	8		22-00067471	8		22-00067471	8			0	0	0
22-00067941	4		22-00067941	5		22-00067941	5			1	1	0
22-00067946	6		22-00067946	6		22-00067946	6			0	0	0
22-00068293	6		22-00068293	6		22-00068293	11			0	5	5
22-00068549	5		22-00068549	6		22-00068549	6			1	1	0
22-00068557	6		22-00068557	8		22-00068557	10			2	4	2
22-00068558	8		22-00068558	9		22-00068558	8			1	0	1
WA0353841	49		WA0353841	47		WA0353841	45			2	4	2
WA0634578	12		WA0634578	12		WA0634578	14			0	2	2
WA0688147	3		WA0688147	3		WA0688147	7			0	4	4
WA0701971	2		WA0701971	2		WA0701971	7			0	5	5
WA0702004	13		WA0702004	13		WA0702004	15			0	2	2
WA0702012	11		WA0702012	11		WA0702012	13			0	2	2
WA0704429	3		WA0704429	3		WA0704429	8			0	5	5
WA0723439	4		WA0723439	4		WA0723439	3			0	1	1
WA0723442	13		WA0723442	14		WA0723442	14			1	1	0
WA0736742	2		WA0736742	2		WA0736742	2			0	0	0
WA0752530	9		WA0752530	9		WA0752530	14			0	5	5
WA0756893	5		WA0756893	5		WA0756893	4			0	1	1
WA0756894	5		WA0756894	5		WA0756894	10			0	5	5
WA0756897	4		WA0756897	4		WA0756897	9			0	5	5
WA0756898	7		WA0756898	7		WA0756898	6			0	1	1
WA0760431	4		WA0760431	4		WA0760431	4			0	0	0
WA0761386	5		WA0761386	5		WA0761386	5			0	0	0
WA0764277	2		WA0764277	2		WA0764277	2			0	0	0
WA0764281	5		WA0764281	5		WA0764281	4			0	1	1
WA0769057	3		WA0769057	3		WA0769057	3			0	0	0
WA0769058	8		WA0769058	7		WA0769058	8			1	0	1
reference	64		00_Cauris_Clade_I_reference	63		Reference	55			1	9	8
									ave	0.566667	1.9	1.86667
									std	0.889995	2.18392	2.11906
										MYCO_TE	MYCO_Null	TE_Null
